# Supplementary material for: Distribution of a Community of Mammals in Relation to Roads and Other Human Disturbances in Gabon, Central Africa
Source: Conserv Biol. 2013 Feb 14;27(2):281–91. doi: 10.1111/cobi.12017 (PMC3644169; doi:10.1111/cobi.12017)
Supplement: Supplementary file 3 [file cobi0027-0281-SD3.xlsx]

## Sheet: Sheet1
	Step 2 final model: abundance variable ~ ecosystem variables + human disturbance variables + general road variable										AICs of qualitative assessment models: abundance variable ~ ecosystem variables + human disturbance variables + road characteristic variables
Groups	Methoda	Error	Link	Number Ecosystem variables	Number human disturbance variables	Total number variables	AIC	max gVIF	Φ	Moran test p-value	Coating	Right-of-way	Quality	Vehicle	Traffic	Use	Type
Elephant	glm	binomial	logit	5	1	7	368.7	3.9	-	0.73	365.7	369.8	365.2	366.9	361.6	369.8	363.1
Buffalo	glmem	poisson	log	4	3	8	507.3	4.6	1	0.4	507.1	500.1	510.5	511	509.2	509	507.5
Sitatunga	glmem	poisson	log	4	1	6	295.3	2.8	1	0.85	297.1	299.9	299	286.4	303.5	297.9	301.5
Yellow-backed duiker	glm	binomial	logit	1	1	3	97.1	1.7	-	0.46	100.9	100	98.4	101.1	101.4	99.6	103.7
Blue duiker	wglmem	poisson	log	4	2	7	359	2.2	1	0.3	361	362.8	360.6	362.8	364.5	362.9	366.4
Red duikers	glm	binomial	logit	3	2	6	91.9	3.8	-	0.74	90.8	96.1	92.2	92.2	94.7	90.1	97.7
Red river hog	glm	poisson	log	3	5	9	439.3	5	1.1	0.97	438.7	439.1	435.8	429.7	431.5	438.9	439
Water chevrotain	glm	binomial	logit	1	1	3	110.1	1.1	-	0.79	113	112.6	114.6	112.9	114.4	114	116.4
Side-striped jackal	glm	binomial	logit	3	2	6	83.1	2.1	-	0.79	81.3	83.9	85.1	86	86.8	85.1	84.9
Small terrestrial carnivores	glm	poisson	log	5	1	7	234.8	2.7	1.3	0.82	218.6	235.1	227.1	231.6	228.7	222.7	227.5
Gorilla	glm	binomial	logit	2	2	5	94.4	2.4	-	0.73	95	97	94.8	97.4	97.6	97.1	90.6
Chimpanzee	glm	binomial	logit	1	2	4	106	1.3	-	0.53	111.9	106.7	107.2	110.5	96.4	111.6	112.2
Collared mangabey	glmem	binomial	logit	3	2	6	216.7	2.6	-	0.96	220.1	219.1	218.8	221.6	214.8	222.9	208.3
Spot-nosed monkey	glm	poisson	log	3	1	5	152.6	2.6	0.9	0.96	156.1	153.9	154.1	155.4	154.7	156.6	157.6																															b PA: Presence-Absence, CST: Counts of Signs on Transects, CTE: Counts of Trapping Events.
Common monkeys	glmem	poisson	log	4	1	6	234.4	1.5	1	0.79	237.2	238	232.9	235.7	236.9	236.5	236.5																																c Pos: Positive effect; Neg: Negative effect; -: Variable eliminated during simplification process; ND: No Data; Level of significance: p="NS">0.1≥".">0.05≥"*"≥0.01>"**"≥0.001≥"***"≥0.
Brush-tailed porcupine	glmem	binomial	logit	3	3	7	244.3	1.9	-	0.8	248.2	247.6	246.7	247.7	251.9	244.7	248.9
Giant-pouched rat	glmem	binomial	logit	3	3	7	143.4	6.8	-	0.49	147.4	144.6	146.8	146.7	149.4	147	150.9
	Abundance variableb	Ecosystem Variablesc
Groups		Season - Wet	TVi (no unit)	DEco (km)	LEct2 (km/km²)	LEct5 (km/km²)	TLCT - Gallery	TLCT - Grassland	TLCT - Old secondary	TLCT - Periodically inundated	TLCT - Permanent swamps	TLCT - Young secondary	TUT - Fern	TUT - Grass	TUT - Liana	TUT - Marantaceae	TUT - Shrub	TCS (no unit)	TIS (no unit)	TTP (no unit)	DFWater (km)	DOcean (km)	DSwamp (km)
Elephant	PA	0.378 (0.222-0.644) p<0.001	0.725 (0.593-0.886) p=0.002	-	-	1.198 (1.041-1.380) p=0.012	-	-	-	-	-	-	-	-	-	-	-	-	-	-	-	1.138 (1.036-1.251) p=0.007	0.750 (0.582-0.967) p=0.026
Buffalo	CST	0.573 (0.482-0.682) p<0.001	-	0.357 (0.193-0.662) p=0.001	-	-	0.723 (0.250-2.095) p=0.551	1.819 (0.844-3.917) p=0.127	0.260 (0.079-0.859) p=0.027	0.226 (0.038-1.342) p=0.102	0.000 (0.000-inf.) p=0.997	0.199 (0.080-0.493) p<0.001	-	-	-	-	-	-	-	-	0.894 (0.790-1.013) p=0.079	-	-
Sitatunga	CST	0.333 (0.221-0.501) p<0.001	-	-	-	-	1.029 (0.043-24.863) p=0.986	11.531 (1.173-113.336) p=0.036	3.304 (0.196-55.665) p=0.407	25.078 (2.118-296.949) p=0.011	45.196 (3.181-642.162) p=0.005	2.309 (0.198-26.965) p=0.505	-	-	-	-	-	-	-	-	0.665 (0.471-0.939) p=0.020	0.888 (0.804-0.981) p=0.019	-
Yellow-backed duiker	PA	ND	-	-	-	-	-	-	-	-	-	-	-	-	-	-	-	-	-	-	-	1.080 (0.965-1.209) p=0.182	-
Blue duiker	CTE	1.372 (0.996-1.889) p=0.053	-	-	-	-	-	-	-	-	-	-	ND	ND	ND	0.000 (0.000-inf) p=0.992	1.943 (0.381-9.904) p=0.424	-	0.884 (0.771-1.014) p=0.079	-	-	-	0.891 (0.717-1.107) p=0.297
Red duikers	PA	ND	-	-	-	-	0.101 (0.007-1.530) p=0.098	ND	0.355 (0.022-5.627) p=0.463	0.017 (0.000-0.962) p=0.048	ND	0.011 (0.000-0.277) p=0.006	ND	ND	ND	6.9E9 (0.000-inf) p=0.992	8.2E8 (0.000-inf) p=0.992	-	-	-	-	1.718 (1.270-2.324) p<0.001	-
Red river hog	CST	ND	-	-	-	-	-	-	-	-	-	-	0.990 (0.000-inf) p=1.000	1.2E6 (0.000-inf) p=0.992	6.7E5 (0.000-inf) p=0.993	5.7E6 (0.000-inf) p=0.992	2.6E6 (0.000-inf) p=0.992	-	-	-	1.286 (1.118-1.479) p<0.001	-	0.853 (0.768-0.948) p=0.003
Water chevrotain	PA	ND	-	-	-		-	-	-	-	-	-	-	-	-	-	-	-	1.498 (1.106-2.028) p=0.009	-	-	-	-
Side-striped jackal	PA	ND	3.9E3 (0.000-inf) p=0.994	-	0.690 (0.444-1.072) p=0.099	-	-	-	-	-	-	-	-	-	-	-	-	ND	0.483 (0.244-0.954) p=0.036	-	-	-	-
Small terrestrial carnivores	CST	ND	4.840 (1.943-12.056) p=0.001	-	-	-	ND	0.646 (0.223-1.869) p=0.420	ND	ND	ND	ND	-	-	-	-	-	ND	0.715 (0.556-0.921) p=0.009	0.693 (0.516-0.931) p=0.015	0.521 (0.344-0.788) p=0.002	-	-
Gorilla	PA	ND	-	-	-	-	0.211 (0.015-2.905) p=0.245	ND	0.006 (0.000-0.223) p=0.005	0.682 (0.040-11.588) p=0.791	2.3E6 (0.000-inf) p=0.995	0.057 (0.005-0.659) p=0.022	-	-	-	-	-	-	-	1.234 (1.010-1.507) p=0.040	-	-	-
Chimpanzee	PA	ND	-	-	-	0.477 (0.288-0.791) p=0.004	-	-	-	-	-	-	-	-	-	-	-	-	-	-	-	-	-
Collared mangabey	PA	-	-	2.273 (1.301-3.968) p=0.004	-	-	-	-	-	-	-	-	-	-	-	-	-	-	-	1.161 (1.026-1.314) p=0.018	-	0.910 (0.825-1.004) p=0.060	-
Spot-nosed monkey	CST	ND	-	1.446 (1.004-2.082) p=0.048	-	-	-	-	-	-	-	-	-	-	-	-	-	-	-	-	-	0.914 (0.836-1.000) p=0.049	1.302 (1.024-1.656) p=0.031
Common monkeys	CST	0.637 (0.418-0.969) p=0.035	2.095 (1.120-3.920) p=0.021	1.536 (1.104-2.137) p=0.011	-	-	-	-	-	-	-	-	-	-	-	-	-	-	-	-	-	0.940 (0.882-1.003) p=0.061	-
Brush-tailed porcupine	PA	-	-	-	-	-	-	-	-	-	-	-	ND	ND	ND	0.218 (0.026-1.847) p=0.162	0.212 (0.050-0.897) p=0.035	-	1.282 (1.071-1.533) p=0.007	1.151 (1.038-1.278) p=0.008	-	-	-
Giant-pouched rat	PA	3.014 (1.186-7.656) p=0.020	-	-	-	0.533 (0.254-1.116) p=0.095	-	-	-	-	-	-	-	-	-	-	-	-	-	1.178 (1.032-1.345) p=0.015	-	-	-
	Human Disturbance Variablesc
Groups	Sector - Highly disturbed	DNPl (km)	TLCT - Old plantations	KAIPFA (obs./km)	DNStl (km)	DGamba (km)	DInd (km)	KAIIA (obs./km)	DNPk (km)
Elephant	-	-	-	-	-	1.088 (1.038-1.142) p<0.001	-	-	-
Buffalo	2.863 (1.510-5.431) p=0.001	-	0.000 (0.000-inf.) p=0.989	-	1.018 (0.955-1.086) p=0.582	-	1.008 (0.983-1.034) p=0.535	-	-
Sitatunga	-	-	17.832 (1.468-216.597) p=0.024	-	-	-	0.942 (0.890-0.997) p=0.041	-	-
Yellow-backed duiker	2.632 (0.648-10.694) p=0.176	-	-	-	-	-	-	ND	-
Blue duiker	3.662 (1.258-10.659) p=0.017	-	-	-	-	-	1.065 (1.004-1.129) p=0.036	ND	-
Red duikers	-	1.796 (1.189-2.713) p=0.005	0.000 (0.000-inf) p=0.996	-	-	-	0.683 (0.520-0.898) p=0.006	ND	-
Red river hog	5.646 (2.752-11.583) p<0.001	1.156 (1.067-1.253) p<0.001	-	-	1.070 (1.007-1.137) p=0.029	-	0.907 (0.842-0.976) p=0.009	-	0.939 (0.892-0.989) p=0.017
Water chevrotain	-	-	-	-	-	0.999 (0.944-1.057) p=0.970	-	ND	-
Side-striped jackal	-	-	-	0.407 (0.160-1.035) p=0.059	-	-	0.784 (0.671-0.915) p=0.002	-	-
Small terrestrial carnivores	-	-	37.003 (1.380-992.156) p=0.031	-	-	-	0.968 (0.932-1.006) p=0.095	-	-
Gorilla	-	-	0.000 (0.000-inf) p=0.991	-	-	-	0.883 (0.745-1.046) p=0.150	ND	0.814 (0.652-1.016) p=0.069
Chimpanzee	-	-	-	1.587 (0.836-3.013) p=0.158	0.950 (0.821-1.099) p=0.489	-	-	ND	-
Collared mangabey	-	1.108 (1.012-1.213) p=0.026	-	-	1.183 (1.043-1.342) p=0.009	-	-	ND	-
Spot-nosed monkey	2.672 (1.103-6.477) p=0.030	-	-	-	-	-	-	ND	-
Common monkeys	-	-	-	-	1.092 (1.000-1.191) p=0.049	-	-	ND	-
Brush-tailed porcupine	3.677 (1.488-9.086) p=0.005	0.905 (0.824-0.994) p=0.036	-	0.584 (0.341-0.999) p=0.049	-	-	-	ND	-
Giant-pouched rat	8.011 (1.507-42.588) p=0.015	0.549 (0.397-0.759) p<0.001	-	-	-	-	1.346 (1.102-1.643) p=0.004	ND	-
	Road Variablesc
Groups	Generald	Coating modele			Right-of-way modele			Quality modele			Vehicle modele
		Tar	Laterite	Sand	≥16 m	10-15 m	<10 m	Good	Degraded	Bad	Truck	Car	4x4 Vehicles
Elephant	DRd (km): 1.324 (0.936-1.874) p=0.113	1.005 (0.905-1.116) p=0.922	1.142 (0.929-1.404) p=0.208	1.405 (1.004-1.967) p=0.047	1.189 (0.893-1.584) p=0.237	1.017 (0.756-1.369) p=0.910	0.997 (0.824-1.206) p=0.973	1.160 (0.939-1.432) p=0.169	1.305 (1.062-1.604) p=0.011	0.978 (0.778-1.23) p=0.849	1.161 (0.940-1.433) p=0.165	1.019 (0.913-1.138) p=0.731	1.412 (1.017-1.961) p=0.040
Buffalo	LRd2 (km/km²): 0.582 (0.340-0.998) p=0.049	0.111 (0.018-0.666) p=0.016	1.099 (0.417-2.898) p=0.849	0.898 (0.340-2.370) p=0.827	1.217 (0.532-2.786) p=0.642	0.121 (0.037-0.398) p=0.001	1.876 (0.614-5.729) p=0.270	0.550 (0.254-1.190) p=0.129	0.337 (0.057-2.012) p=0.233	0.739 (0.292-1.873) p=0.524	0.505 (0.243-1.051) p=0.068	0.695 (0.086-5.605) p=0.733	0.754 (0.283-2.013) p=0.574
Sitatunga	DRd (km): 1.200 (0.843-1.708) p=0.313	0.989 (0.913-1.071) p=0.782	1.059 (0.826-1.358) p=0.652	1.303 (0.954-1.779) p=0.096	1.052 (0.772-1.433) p=0.748	0.949 (0.701-1.284) p=0.734	1.057 (0.877-1.275) p=0.559	0.924 (0.758-1.127) p=0.435	1.113 (0.862-1.437) p=0.412	1.047 (0.852-1.286) p=0.662	0.853 (0.673-1.080) p=0.186	1.410 (1.096-1.814) p=0.008	1.332 (0.99-1.792) p=0.058
Yellow-backed duiker	LRd2 (km/km²): 3.284 (0.917-11.763) p=0.068	4.759 (0.061-369.149) p=0.482	4.170 (0.137-127.012) p=0.413	1.684 (0.086-32.873) p=0.731	6.044 (0.612-59.637) p=0.124	2.072 (0.024-176.563) p=0.748	0.498 (0.005-45.364) p=0.762	5.109 (0.651-40.083) p=0.121	0.068 (0.000-18.534) p=0.348	8.174 (0.372-179.461) p=0.183	3.982 (0.602-26.321) p=0.152	2.997 (0.018-492.542) p=0.673	1.858 (0.081-42.563) p=0.698
Blue duiker	LRd2 (km/km²): 1.456 (0.612-3.461) p=0.395	11.728 (0.543-253.479) p=0.116	0.344 (0.023-5.134) p=0.439	0.999 (0.131-7.640) p=0.999	1.252 (0.264-5.923) p=0.777	1.604 (0.133-19.293) p=0.710	2.304 (0.153-34.714) p=0.546	1.415 (0.317-6.322) p=0.649	0.223 (0.012-4.254) p=0.319	3.721 (0.490-28.237) p=0.204	1.651 (0.420-6.494) p=0.473	1.698 (0.041-70.365) p=0.780	0.974 (0.110-8.616) p=0.981
Red duikers	DRd (km): 0.632 (0.307-1.300) p=0.212	1.275 (0.882-1.842) p=0.197	0.830 (0.493-1.398) p=0.484	0.446 (0.203-0.983) p=0.045	0.699 (0.356-1.373) p=0.299	1.063 (0.602-1.876) p=0.832	1.012 (0.658-1.557) p=0.956	1.345 (0.824-2.194) p=0.235	1.436 (0.822-2.510) p=0.204	0.742 (0.464-1.185) p=0.212	1.244 (0.774-2.000) p=0.368	1.048 (0.782-1.405) p=0.755	0.523 (0.260-1.051) p=0.069
Red river hog	DRd (km): 1.004 (0.880-1.144) p=0.955	0.972 (0.931-1.015) p=0.195	0.953 (0.877-1.035) p=0.256	1.046 (0.911-1.202) p=0.522	0.910 (0.830-0.997) p=0.044	1.070 (0.966-1.185) p=0.196	0.971 (0.870-1.082) p=0.590	0.957 (0.909-1.008) p=0.096	1.111 (1.011-1.222) p=0.029	0.938 (0.840-1.048) p=0.259	0.901 (0.840-0.966) p=0.004	0.831 (0.748-0.924) p=0.001	1.064 (0.932-1.216) p=0.358
Water chevrotain	DRd (km): 1.183 (0.770-1.816) p=0.443	1.039 (0.882-1.225) p=0.645	0.933 (0.739-1.179) p=0.563	1.357 (0.825-2.232) p=0.230	0.901 (0.686-1.183) p=0.452	1.253 (0.834-1.883) p=0.277	1.151 (0.861-1.539) p=0.341	1.010 (0.884-1.155) p=0.879	1.006 (0.752-1.346) p=0.967	1.036 (0.718-1.493) p=0.852	1.002 (0.89-1.129) p=0.974	0.956 (0.807-1.133) p=0.605	1.345 (0.853-2.120) p=0.201
Side-striped jackal	DRd (km): 1.253 (0.495-3.177) p=0.634	0.754 (0.555-1.024) p=0.070	1.495 (0.948-2.356) p=0.083	1.424 (0.521-3.892) p=0.491	0.679 (0.374-1.233) p=0.204	2.158 (0.915-5.090) p=0.079	1.020 (0.620-1.677) p=0.938	0.880 (0.613-1.265) p=0.490	1.504 (0.848-2.665) p=0.163	1.070 (0.592-1.934) p=0.824	1.152 (0.748-1.773) p=0.520	1.006 (0.688-1.469) p=0.976	1.689 (0.626-4.559) p=0.301
Small terrestrial carnivores	LRd2 (km/km²): 1.042 (0.637-1.704) p=0.869	0.139 (0.025-0.770) p=0.024	8.585 (2.930-25.150) p<0.001	0.293 (0.029-2.982) p=0.300	2.274 (0.821-6.303) p=0.114	0.738 (0.304-1.792) p=0.502	0.247 (0.010-6.210) p=0.395	2.664 (1.249-5.680) p=0.011	0.086 (0.004-1.990) p=0.126	0.125 (0.016-0.944) p=0.044	1.859 (0.959-3.604) p=0.066	0.536 (0.015-18.698) p=0.731	0.081 (0.010-0.668) p=0.020
Gorilla	DRd (km): 0.992 (0.540-1.824) p=0.980	0.744 (0.520-1.065) p=0.106	1.155 (0.769-1.735) p=0.487	0.877 (0.456-1.687) p=0.695	0.974 (0.603-1.572) p=0.914	0.916 (0.546-1.538) p=0.740	1.224 (0.800-1.871) p=0.352	0.886 (0.707-1.108) p=0.288	1.350 (0.859-2.121) p=0.193	0.787 (0.484-1.278) p=0.333	0.925 (0.727-1.178) p=0.527	1.030 (0.691-1.534) p=0.886	0.817 (0.409-1.630) p=0.566
Chimpanzee	DRd (km): 0.685 (0.403-1.163) p=0.161	0.995 (0.856-1.156) p=0.944	1.025 (0.827-1.272) p=0.819	0.862 (0.521-1.427) p=0.564	1.238 (0.924-1.658) p=0.153	0.732 (0.490-1.094) p=0.128	0.733 (0.493-1.089) p=0.124	1.141 (0.959-1.356) p=0.137	0.722 (0.527-0.987) p=0.041	0.908 (0.596-1.384) p=0.654	1.073 (0.920-1.251) p=0.371	0.907 (0.751-1.095) p=0.311	0.934 (0.573-1.525) p=0.786
Collared mangabey	DRd (km): 0.635 (0.389-1.036) p=0.069	1.057 (0.936-1.193) p=0.373	0.820 (0.623-1.081) p=0.159	0.802 (0.521-1.235) p=0.316	1.102 (0.750-1.619) p=0.621	0.747 (0.548-1.018) p=0.064	0.840 (0.643-1.097) p=0.200	1.066 (0.857-1.326) p=0.567	0.750 (0.578-0.973) p=0.030	1.066 (0.760-1.495) p=0.713	1.050 (0.837-1.317) p=0.675	0.904 (0.769-1.063) p=0.224	0.841 (0.554-1.277) p=0.416
Spot-nosed monkey	LRd5 (km/km²): 1.092 (0.571-2.086) p=0.791	0.854 (0.085-8.614) p=0.894	1.536 (0.530-4.453) p=0.429	0.815 (0.260-2.559) p=0.726	0.756 (0.243-2.349) p=0.629	2.628 (0.862-8.011) p=0.089	0.524 (0.097-2.816) p=0.451	0.802 (0.219-2.932) p=0.738	1.703 (0.758-3.830) p=0.198	0.352 (0.028-4.361) p=0.416	1.322 (0.519-3.370) p=0.558	5.073 (0.223-115.607) p=0.309	0.657 (0.157-2.743) p=0.564
Common monkeys	LRd5 (km/km²): 0.793 (0.476-1.321) p=0.373	0.544 (0.087-3.411) p=0.516	0.683 (0.311-1.498) p=0.341	1.218 (0.476-3.118) p=0.681	0.656 (0.258-1.668) p=0.376	0.972 (0.439-2.151) p=0.944	0.696 (0.217-2.232) p=0.543	0.646 (0.310-1.346) p=0.243	2.092 (0.813-5.382) p=0.126	0.368 (0.081-1.677) p=0.196	0.672 (0.331-1.365) p=0.272	11.905 (0.475-298.640) p=0.132	1.094 (0.406-2.948) p=0.858
Brush-tailed porcupine	LRd5 (km/km²): 1.017 (0.587-1.761) p=0.952	1.660 (0.371-7.423) p=0.507	0.915 (0.393-2.130) p=0.837	0.902 (0.302-2.692) p=0.854	1.345 (0.629-2.876) p=0.444	0.722 (0.257-2.024) p=0.535	0.881 (0.256-3.030) p=0.841	1.247 (0.611-2.548) p=0.544	0.433 (0.102-1.839) p=0.257	1.243 (0.383-4.033) p=0.717	1.125 (0.560-2.257) p=0.741	0.110 (0.001-21.026) p=0.410	1.063 (0.340-3.328) p=0.916
Giant-pouched rat	LRd5 (km/km²): 0.508 (0.110-2.342) p=0.385	0.000 (0.000-inf) p=0.998	0.514 (0.017-15.261) p=0.701	0.511 (0.083-3.129) p=0.468	1.776 (0.182-17.287) p=0.621	0.000 (0.000-inf) p=0.995	1.094 (0.075-15.983) p=0.947	0.000 (0.000-inf) p=0.995	0.445 (0.072-2.740) p=0.382	0.836 (0.083-8.402) p=0.879	0.000 (0.000-inf) p=0.994	13.332 (0.022-8214.926) p=0.429	0.397 (0.045-3.534) p=0.408
	Road Variablesc
Groups	Traffic modele					User modele			Type modele
	≥11 veh/day	2-10 veh/day	1-7 veh/week	1-4 veh/month	<1 veh./month	Corporate	General public	Both	Major	Production	Restricted	Public	Vehicle tracks
Elephant	1.047 (0.949-1.154) p=0.363	1.056 (0.865-1.289) p=0.592	1.438 (1.130-1.831) p=0.003	1.038 (0.831-1.297) p=0.739	0.796 (0.659-0.962) p=0.018	0.977 (0.845-1.130) p=0.756	1.330 (0.948-1.864) p=0.098	1.103 (0.891-1.366) p=0.368	1.048 (0.848-1.295) p=0.665	0.907 (0.779-1.057) p=0.211	0.875 (0.767-0.999) p=0.048	1.256 (1.041-1.516) p=0.017	0.826 (0.638-1.069) p=0.146
Buffalo	0.267 (0.083-0.856) p=0.026	0.929 (0.287-3.005) p=0.903	0.828 (0.195-3.518) p=0.798	0.679 (0.069-6.684) p=0.740	1.952 (0.546-6.976) p=0.304	0.237 (0.059-0.954) p=0.043	0.777 (0.340-1.778) p=0.551	0.829 (0.289-2.373) p=0.726	0.204 (0.035-1.193) p=0.078	3.196 (0.354-28.878) p=0.301	0.300 (0.060-1.499) p=0.142	0.390 (0.085-1.792) p=0.226	1.671 (0.552-5.057) p=0.363
Sitatunga	0.977 (0.898-1.062) p=0.584	0.963 (0.783-1.184) p=0.719	1.007 (0.817-1.241) p=0.948	1.040 (0.869-1.245) p=0.670	1.029 (0.870-1.217) p=0.739	1.116 (0.892-1.396) p=0.336	1.137 (0.815-1.587) p=0.449	0.916 (0.752-1.114) p=0.379	0.934 (0.752-1.159) p=0.535	0.920 (0.675-1.254) p=0.597	0.981 (0.909-1.058) p=0.621	1.162 (0.949-1.423) p=0.147	0.981 (0.726-1.326) p=0.902
Yellow-backed duiker	5.865 (0.645-53.301) p=0.116	8.398 (0.042-1685.470) p=0.432	0.008 (0.000-310.916) p=0.252	0.422 (0.001-167.355) p=0.778	7.576 (0.038-1514.560) p=0.454	95.775 (0.260-3.5E4.487) p=0.130	2.333 (0.252-21.621) p=0.456	0.168 (0.000-75.963) p=0.568	0.203 (0.000-173.844) p=0.643	9.738 (0.012-7751.797) p=0.504	21.477 (0.038-1.2E4.474) p=0.344	2.448 (0.099-60.809) p=0.585	4.870 (0.093-254.240) p=0.433
Blue duiker	2.595 (0.632-10.644) p=0.186	0.846 (0.032-22.320) p=0.920	0.255 (0.007-9.179) p=0.455	0.366 (0.004-36.960) p=0.670	3.232 (0.115-90.824) p=0.491	1.275 (0.030-54.520) p=0.899	1.763 (0.408-7.616) p=0.448	1.199 (0.045-31.779) p=0.913	3.053 (0.081-115.566) p=0.547	0.529 (0.004-75.925) p=0.802	0.766 (0.016-37.099) p=0.893	1.917 (0.252-14.605) p=0.530	1.219 (0.088-16.823) p=0.882
Red duikers	1.201 (0.862-1.674) p=0.279	0.830 (0.476-1.446) p=0.511	1.310 (0.836-2.054) p=0.239	0.597 (0.353-1.009) p=0.054	1.213 (0.762-1.930) p=0.416	2.017 (0.874-4.656) p=0.100	0.693 (0.331-1.452) p=0.331	1.694 (0.920-3.119) p=0.091	1.750 (0.855-3.582) p=0.126	2.610 (0.843-8.087) p=0.096	1.030 (0.736-1.443) p=0.862	1.082 (0.669-1.751) p=0.748	1.034 (0.617-1.730) p=0.900
Red river hog	1.063 (0.989-1.143) p=0.095	0.818 (0.716-0.934) p=0.003	1.068 (0.944-1.207) p=0.297	1.074 (0.936-1.231) p=0.308	0.927 (0.844-1.017) p=0.108	0.841 (0.687-1.031) p=0.096	1.045 (0.919-1.189) p=0.500	0.968 (0.920-1.019) p=0.218	1.003 (0.944-1.065) p=0.925	0.857 (0.583-1.260) p=0.433	0.958 (0.886-1.036) p=0.280	0.899 (0.819-0.986) p=0.025	0.953 (0.847-1.073) p=0.431
Water chevrotain	0.919 (0.769-1.099) p=0.354	1.306 (0.901-1.891) p=0.159	0.780 (0.586-1.037) p=0.087	1.152 (0.819-1.622) p=0.415	1.078 (0.841-1.381) p=0.552	0.936 (0.757-1.157) p=0.541	1.157 (0.720-1.86) p=0.548	1.036 (0.891-1.205) p=0.644	0.955 (0.820-1.112) p=0.550	1.004 (0.767-1.314) p=0.978	1.005 (0.785-1.286) p=0.968	1.186 (0.896-1.569) p=0.233	1.128 (0.749-1.699) p=0.565
Side-striped jackal	0.814 (0.632-1.049) p=0.111	1.083 (0.481-2.440) p=0.848	1.358 (0.765-2.410) p=0.296	0.962 (0.535-1.732) p=0.898	1.034 (0.668-1.600) p=0.880	1.442 (0.677-3.071) p=0.343	1.600 (0.551-4.644) p=0.388	1.046 (0.739-1.481) p=0.800	0.975 (0.682-1.395) p=0.891	2.171 (0.942-5.002) p=0.069	0.824 (0.614-1.106) p=0.197	1.180 (0.699-1.993) p=0.535	1.400 (0.488-4.014) p=0.531
Small terrestrial carnivores	0.273 (0.070-1.056) p=0.060	6.679 (1.921-23.219) p=0.003	1.008 (0.094-10.822) p=0.995	16.151 (0.319-818.833) p=0.165	0.437 (0.011-16.785) p=0.657	0.997 (0.404-2.462) p=0.995	0.114 (0.011-1.203) p=0.071	5.114 (1.645-15.899) p=0.005	0.986 (0.109-8.892) p=0.990	19.708 (2.277-170.538) p=0.007	1.472 (0.539-4.020) p=0.451	0.099 (0.001-9.468) p=0.320	0.081 (0.005-1.340) p=0.079
Gorilla	0.881 (0.633-1.227) p=0.454	0.831 (0.495-1.396) p=0.485	1.282 (0.831-1.977) p=0.262	1.138 (0.711-1.820) p=0.591	0.911 (0.598-1.387) p=0.662	1.383 (0.696-2.747) p=0.355	0.980 (0.526-1.825) p=0.948	0.930 (0.757-1.144) p=0.492	1.083 (0.822-1.428) p=0.569	4.707 (1.547-14.320) p=0.006	0.485 (0.196-1.198) p=0.117	1.110 (0.734-1.679) p=0.621	1.147 (0.621-2.120) p=0.661
Chimpanzee	0.873 (0.688-1.110) p=0.268	1.658 (1.146-2.397) p=0.007	0.717 (0.472-1.090) p=0.120	0.857 (0.519-1.413) p=0.544	0.616 (0.430-0.881) p=0.008	1.005 (0.902-1.121) p=0.922	0.822 (0.498-1.357) p=0.444	1.007 (0.871-1.164) p=0.928	1.089 (0.928-1.279) p=0.296	1.012 (0.781-1.312) p=0.926	1.004 (0.762-1.322) p=0.979	0.761 (0.560-1.035) p=0.082	0.935 (0.602-1.454) p=0.766
Collared mangabey	1.006 (0.846-1.196) p=0.947	0.995 (0.710-1.395) p=0.979	0.693 (0.547-0.878) p=0.002	1.165 (0.921-1.473) p=0.204	0.879 (0.668-1.155) p=0.353	0.946 (0.751-1.192) p=0.639	0.791 (0.506-1.237) p=0.304	1.030 (0.816-1.299) p=0.805	1.442 (1.044-1.991) p=0.026	0.785 (0.619-0.997) p=0.047	1.322 (1.065-1.643) p=0.012	0.823 (0.634-1.067) p=0.142	0.487 (0.328-0.723) p<0.001
Spot-nosed monkey	0.757 (0.100-5.712) p=0.787	1.022 (0.335-3.125) p=0.969	9.309 (1.831-47.342) p=0.007	0.361 (0.036-3.668) p=0.389	0.580 (0.046-7.329) p=0.674	0.875 (0.104-7.341) p=0.902	1.153 (0.495-2.686) p=0.741	1.104 (0.252-4.829) p=0.896	0.627 (0.042-9.262) p=0.734	1.732 (0.286-10.473) p=0.550	0.000 (0.000-inf) p=0.993	1.837 (0.720-4.687) p=0.203	0.610 (0.121-3.080) p=0.550
Common monkeys	0.365 (0.084-1.587) p=0.179	0.937 (0.362-2.428) p=0.893	3.300 (0.569-19.158) p=0.183	1.188 (0.248-5.687) p=0.829	0.391 (0.071-2.158) p=0.282	0.379 (0.088-1.636) p=0.194	0.949 (0.409-2.205) p=0.904	1.178 (0.430-3.228) p=0.750	0.584 (0.103-3.299) p=0.543	1.166 (0.327-4.160) p=0.813	0.448 (0.094-2.141) p=0.314	2.776 (0.849-9.076) p=0.091	0.530 (0.158-1.775) p=0.303
Brush-tailed porcupine	1.013 (0.399-2.573) p=0.978	0.823 (0.293-2.314) p=0.712	0.569 (0.046-6.998) p=0.660	2.131 (0.309-14.692) p=0.442	0.931 (0.227-3.819) p=0.920	0.433 (0.124-1.511) p=0.189	0.778 (0.304-1.994) p=0.601	2.415 (0.891-6.548) p=0.083	2.169 (0.513-9.170) p=0.292	0.871 (0.217-3.497) p=0.846	0.629 (0.156-2.542) p=0.515	0.277 (0.031-2.444) p=0.248	1.417 (0.466-4.310) p=0.540
Giant-pouched rat	0.000 (0.000-inf) p=0.996	1.248 (0.142-11.009) p=0.842	0.000 (0.000-inf) p=0.999	0.000 (0.000-inf) p=0.999	1.180 (0.078-17.826) p=0.905	0.000 (0.000-inf) p=0.999	0.547 (0.116-2.573) p=0.445	0.000 (0.000-inf) p=0.996	0.000 (0.000-inf) p=0.999	0.000 (0.000-inf) p=0.995	0.000 (0.000-inf) p=1.000	0.747 (0.092-6.036) p=0.785	0.399 (0.043-3.664) p=0.416
a glm: Generalized Linear Model, glmem: Generalized Linear Mixed Effect Model, wglmem: Weighted Generalized Linear Mixed Effect Model.
b PA: Presence-Absence (0 or 1), CST: Counts of Signs on Transects (observations), CTE: Counts of Trapping Events (trapping events).
c Variables description in table S1; ND: No Data; -: Variable eliminated during simplification process; Otherwise gives the odds ratio (factor by which the expected odds of presence increase when the value of the covariate increases by one unit) or incident rate ratio (factor by which the count distribution variable increases when the value of the covariate increases by one unit), 95% CI, and p v…											No significant association (p>0.05)	Significant (p≤0.05) positive (effect size >1) association	Significant (p≤0.05) negative (effect size <1) association
d DRd: Distance to the nearest road; LRd2: density of roads in a 2.1 km radius around the transect line; LRd5: density of roads in a 0.5 km radius around the transect line
e Road characteristic variables included in the model are from the same family and have the same units as the general road variable.
