# Supplementary material for: Distribution of a Community of Mammals in Relation to Roads and Other Human Disturbances in Gabon, Central Africa
Source: Conserv Biol. 2013 Feb 14;27(2):281–91. doi: 10.1111/cobi.12017 (PMC3644169; doi:10.1111/cobi.12017)
Supplement: Supplementary file 4 [file cobi0027-0281-SD4.txt]

Table S1: list of all variables used in the modeling process, with acronyms, units, and methods of 
estimation and calculation. 
Acronym  description (units)  method of estimation and calculation 
Abundance variables 
CST 
Count of signs on transect: 
quantitative discrete 
(observations). 
We counted the number of observations of signs of 
mammals on transects. Signs included, aggregation of 
species, season and mode of calculation are described in 
table 1 and the rationale in footnote a. 
CTE 
Count of trapping events: 
quantitative discrete (trapping 
events). 
We counted the number of individuals (based on time 
between events and individual characteristics) 
photographed by the camera trap on the transects. 
Aggregation of species, season and mode of calculation 
are described in table 1 and the rationale in footnote a. 
PA 
Presence‐absence: binary (0 or 
1) 
We assigned sampling units to ‘1’ if CST≥1 or CTE≥1; to ‘0’ 
otherwise. The use of CST, CTE or both, the signs 
included, aggregation of species, season and mode of 
calculation are described in table 1 and the rationale in 
footnote a. 
Ecosystem variables 
Season 
Season: qualitative nominal 
(wet or dry) 
We assigned sampling units to ‘wet’ if monitored 
between November 2010 and January 2011; to ‘dry’ if 
monitored between June and August 2011. Season was 
not included in the analysis for some species when wet 
and dry season data was pooled. 
TVi 
Transect visibility: qualitative 
ordinal (very high‐5 > high‐4 > 
medium‐3 > low‐2 > very low‐1). 
We scored visibility of animals on the transect visually for 
each 100 m section of the transect between 1 (very low 
visibility) and 5 (high visibility). TVi is the rounded average 
of visibility scores for the 5 sections. 
DEco 
Distance to the nearest 
ecotone: quantitative 
continuous (km). 
We calculated with a geographical information system 
(GIS) the distance (straight line) from the transect 
midpoint to the nearest Forest/Savanna, or 
Forest/Swamp, or Savanna/Swamp interface in meters. 
LEct2 
Density of ecotones within 2.1 
km from the transect: 
quantitative continuous 
(km/km²). 
We calculated with a GIS the average length of ecotones 
per square kilometer within a 2.1 km buffer (15.95 km²) 
around the transect line. 
LEct5 
Density of ecotones within 0.5 
km from the transect: 
quantitative continuous 
(km/km²). 
We calculated with a GIS the average length of ecotones 
per square kilometer within a 0.5 km buffer (1.29 km²) 
around the transect line. 
TLCT 
Transect land cover type: 
qualitative nominal (permanent 
swamp, periodically inundated, 
old secondary, young 
secondary, gallery, coastal 
vegetation, old plantation, 
We estimated dominant land cover type visually for each 
100 m section of the transect. TLCT is the most 
represented modality of dominant land cover types in the 
5 sections. 
1 
 grassland). 
TUT 
Transect understory type: 
qualitative nominal (shrub, 
liana, marantaceae, fern, grass, 
bare soil). 
We estimated dominant understory type visually for each 
100 m section of the transect. TUT is the most 
represented modality of dominant understory types in 
the 5 sections. 
TCS 
Transect canopy score: 
quantitative discrete (6‐
10=continuous > 1‐
5=discontinuous > 0=no 
canopy). 
We scored canopy cover visually for each 100 m section 
of the transect between 0 (no canopy) and 2 (closed 
canopy). TCS is the sum of the canopy cover scores for 
the 5 sections. 
TIS 
Transect inundation score: 
quantitative discrete (6‐
10=inundated > 2‐5=partially 
inundated > 0‐1=dry). 
We scored ground wetness visually for each 100 m 
section of the transect between 0 (dry) and 2 (inundated). 
TIS is the sum of the ground wetness scores for the 5 
sections. 
TTP 
Transect topographic profile: 
quantitative discrete (>7=very 
hilly > 2‐7=hilly > 0‐1=flat). 
We scored topographic profile visually for each 100 m 
section of the transect (ridge or plateau‐0, gully bottom‐
1, slope‐2, high slope‐3). TTP is the sum of the 
topographic scores for the 5 sections. 
DFWater 
Distance to the nearest fresh 
water source: quantitative 
continuous (km). 
We calculated with a GIS the distance (straight line) from 
the transect midpoint to the nearest lagoon, lake, river or 
stream. 
DSwamp 
Distance to the nearest swamp 
zone: quantitative continuous 
(km). 
We calculated with a GIS the distance (straight line) from 
the transect midpoint to the nearest swamp zone. 
DOcean 
Distance to the ocean: 
quantitative continuous (km). 
We calculated with a GIS the distance (straight line) from 
the transect midpoint to the nearest ocean shore. 
Human disturbance variables other than road 
Sct 
Sector: qualitative nominal 
(highly disturbed sector or 
lightly disturbed sector). 
We assigned sampling units to ‘highly disturbed sector’ if 
situated in the corresponding area; to ‘lightly disturbed 
sector’ otherwise. 
DNPl 
Distance to the nearest 
plantation: quantitative 
continuous (km). 
We calculated with a GIS the distance (straight line) from 
the transect midpoint to the nearest plantation and 
plantation camp. 
KAIPFA 
Kilometric abundance index for 
people’s field activities: 
quantitative discrete (obs./km). 
We recorded all signs of presence of humans on transects 
(including public roads, vehicle tracks, pedestrian paths 
and trails, used bush rifle cartridges, gunshots heard, 
cable snares, direct observations, and felled trees). KAIPFA 
is the number of such observations per kilometer of 
transect walked. Depending on the group considered, 
KAIPFA was calculated for each season or for the entire 
study. 
DNStl 
Distance to the nearest human 
settlement: quantitative 
continuous (km). 
We calculated with a GIS the distance (straight line) from 
the transect midpoint to the nearest village, town, or oil 
company camp listed in the database. 
DGamba 
Distance to Gamba town: 
quantitative continuous (km). 
We calculated with a GIS the distance (straight line) from 
the transect midpoint to the center of the Gamba town. 
DInd  Distance to the nearest  We calculated with a GIS the distance (straight line) from 
2 
 industrial site: quantitative 
continuous (km).  
the transect midpoint to the nearest industrial building, 
surface pipeline, or active wells (oil or water) listed in the 
database. We did not consider inactive wells or buried 
pipelines. 
KAIIA 
Kilometric abundance index for 
industrial activity: quantitative 
discrete (obs./km). 
We recorded all signs of presence of industrial activities 
on transects (including major and production roads, 
pipelines, laterite and gravel extraction, and abandoned 
industrial equipment). KAIIA is the number of such 
observations per kilometer of transect walked. 
Depending on the group considered, KAIIA was calculated 
for each season or for the entire study. 
DNPk 
Distance to the nearest national 
park: quantitative continuous 
(km). 
We calculated with a GIS the distance (straight line) from 
the transect midpoint to the nearest national park 
including Moukalaba‐Doudou and Loango national parks. 
General road variables – general assessment 
DRd 
Distance (straight line) to the 
nearest road: quantitative 
continuous (km). 
We recorded the location of all roads in the study area 
using a GPS device. We calculated with a GIS the distance 
(straight line) from the transect midpoint to the nearest 
road listed in the database, whatever type. 
LRd2 
Density of roads within 2.1 km 
from the transect: quantitative 
continuous (km/km²). 
We recorded the location of all roads in the study area 
using a GPS device. We calculated with a GIS the average 
length of roads (whatever type) per square kilometer in a 
2.1 km buffer (15.95 km²) around the transect line. 
LRd5 
Density of roads within 0.5 km 
from the transect: quantitative 
continuous (km/km²). 
We recorded the location of all roads in the study area 
using a GPS device. We calculated with a GIS the average 
length of ecotones per square kilometer in a 0.5 km 
buffer (1.29 km²) around the transect line. 
Road characteristic variables – road characteristic assessment 
  DRd family 
DTrRd 
DLtRd 
DSdRd 
Distances to the nearest road 
for each coating category: 
quantitative continuous (km). 
We recorded visually the type of coating (tar, laterite, or 
sand) of all roads in the study area. We calculated with a 
GIS the distance (straight line) from the transect midpoint 
to the nearest road for each coating category: 3 resulting 
variables. 
DLrgRd 
DMdRd 
DNrwRd 
Distances to the nearest road 
for each rights‐of‐way category: 
quantitative continuous (km). 
We measured the width of all roads in the study area. We 
calculated with a GIS the distance (straight line) from the 
transect midpoint to the nearest road for each rights‐of‐
way category including large (16 to 20m‐wide), medium 
(10 to 15 m‐wide) and narrow (≤10m‐wide): 3 resulting 
variables. 
DGdRd 
DDgRd 
DBdRd 
Distances to the nearest road 
for each condition category: 
quantitative continuous (km). 
We scored visually the condition of all roads (good, 
degraded, or bad) in the study area. We calculated with a 
GIS the distance (straight line) from the transect midpoint 
to the nearest road for each condition category: 3 
resulting variables. 
DTrkRd 
DCarRd 
Distances to the nearest road 
for each vehicle category: 
We recorded visually the type of vehicle (trucks, cars, or 
ATV) able to use the roads in the study area. We 
3 
 D4x4Rd  quantitative continuous (km).  calculated with a GIS the distance (straight line) from the 
transect midpoint to the nearest road for each vehicle 
category: 3 resulting variables. 
DVHTRd 
DHTRd 
DMTRd 
DLTRd 
DVLTRd 
Distances to the nearest road 
for each traffic category: 
quantitative continuous (km). 
We estimated the annual intensity of traffic on all roads 
in the study area with direct counts of encounters and 
interviews of road users and regulators. We calculated 
with a GIS the distance (straight line) from the transect 
midpoint to the nearest road for each traffic category 
including very high (≥11 veh./day:), high (2 to 10 
veh./day:), medium (1 to 7 veh./week:), low (1 to 4 
veh./month:), and very low (<1 veh./month:): 5 resulting 
variables. 
DCoURd 
DPuURd 
DCPURd 
Distances to the nearest road 
for each category of use: 
quantitative continuous (km). 
We estimated the dominant type of people driving on 
each road in the study area with interviews of road users 
and regulators. We calculated with a GIS the distance 
(straight line) from the transect midpoint to the nearest 
road for each category of use including corporate 
(employees of the oil company and contractors for work 
purposes), general public (inhabitants of the area for non‐
working purposes), and both: 3 resulting variables. 
DMjRd 
DPrdRd 
DRPdRd 
DPubRd 
DVTkRd 
Distances to the nearest road 
for each road type: quantitative 
continuous (km). 
Using the above characteristics of roadsb, we categorized 
all roads in the area into 5 categories including major, 
production, restricted production, public, and vehicle 
track. We calculated with a GIS the distance (straight line) 
from the transect midpoint to the nearest road for each 
road type: 5 resulting variables. 
  LRd2 family 
L2TrRd 
L2LtRd 
L2SdRd 
Density of roads within 2.1 km 
from the transect for each 
coating category: quantitative 
continuous (km/km²). 
We recorded visually the type of coating (tar, laterite, or 
sand) of all roads in the study area. We calculated with a 
GIS the average length of roads per square kilometer in a 
2.1 km‐radius surface (15.95 km²) around the transect 
line for each coating category: 3 resulting variables. 
L2LrgRd 
L2MdRd 
L2NrwRd 
Density of roads within 2.1 km 
from the transect for each 
rights‐of‐way category: 
quantitative continuous 
(km/km²). 
We measured the width of all roads in the study area. We 
calculated with a GIS the average length of roads per 
square kilometer in a 2.1 km‐radius surface (15.95 km²) 
around the transect line for each rights‐of‐way category 
including large (16 to 20m‐wide), medium (10 to 15 m‐
wide) and narrow (≤10m‐wide): 3 resulting variables. 
L2GdRd 
L2DgRd 
L2BdRd 
Density of roads within 2.1 km 
from the transect for each 
condition category: quantitative 
continuous (km/km²). 
We scored visually the condition of all roads (good, 
degraded, or bad) in the study area. We calculated with a 
GIS the average length of roads per square kilometer in a 
2.1 km‐radius surface (15.95 km²) around the transect 
line for each condition category: 3 resulting variables. 
L2TrkRd 
L2CarRd 
L24x4Rd 
Density of roads within 2.1 km 
from the transect for each 
vehicle category: quantitative 
continuous (km/km²). 
We recorded visually the type of vehicle (trucks, cars, or 
ATV) able to use the roads in the study area. We 
calculated with a GIS the average length of roads per 
square kilometer in a 2.1 km‐radius surface (15.95 km²) 
4 
 around the transect line for each vehicle category: 3 
resulting variables. 
L2VHTRd 
L2HTRd 
L2MTRd 
L2LTRd 
L2VLTRd 
Density of roads within 2.1 km 
from the transect for each 
traffic category: quantitative 
continuous (km/km²). 
We estimated the annual intensity of traffic on all roads 
in the study area with direct counts of encounters and 
interviews of road users and regulators. We calculated 
with a GIS the average length of roads per square 
kilometer in a 2.1 km‐radius surface (15.95 km²) around 
the transect line for each traffic category including very 
high (≥11 veh./day:), high (2 to 10 veh./day:), medium (1 
to 7 veh./week:), low (1 to 4 veh./month:), and very low 
(≤1 veh./month:): 5 resulting variables. 
L2CoURd 
L2PuURd 
L2CPURd 
Density of roads within 2.1 km 
from the transect for each 
category of use: quantitative 
continuous (km/km²). 
We estimated the dominant type of people driving on 
each road in the study area with interviews of road users 
and regulators. We calculated with a GIS the average 
length of roads per square kilometer in a 2.1 km‐radius 
surface (15.95 km²) around the transect line for each 
category of use including corporate (employees of the oil 
company and contractors for work purposes), general 
public (inhabitants of the area for non‐working purposes), 
and both: 3 resulting variables. 
L2MjRd 
L2PrdRd 
L2RPdRd 
L2PubRd 
L2VTkRd 
Density of roads within 2.1 km 
from the transect for each road 
type: quantitative continuous 
(km/km²). 
Using the above characteristics of roadsb, we categorized 
all roads in the area into 5 categories including major, 
production, restricted production, public, and vehicle 
track. We calculated with a GIS the average length of 
roads of each type per square kilometer in a 0.5 km‐
radius surface (1.29 km²) around the transect line for 
each road type: 5 resulting variables. 
  LRd5 family 
L5TrRd 
L5LtRd 
L5SdRd 
Density of roads within 0.5 km 
from the transect for each 
coating category: quantitative 
continuous (km/km²). 
We recorded visually the type of coating (tar, laterite, or 
sand) of all roads in the study area. We calculated with a 
GIS the average length of roads per square kilometer in a 
0.5 km buffer (1.29 km²) around the transect line for each 
coating category: 3 resulting variables. 
L5LrgRd 
L5MdRd 
L5NrwRd 
Density of roads within 0.5 km 
from the transect for each 
rights‐of‐way category: 
quantitative continuous 
(km/km²). 
We measured the width of all roads in the study area. We 
calculated with a GIS the average length of roads per 
square kilometer in a 0.5 km buffer (1.29 km²) around the 
transect line for each rights‐of‐way category including 
large (16 to 20m‐wide), medium (10 to 15 m‐wide) and 
narrow (≤10m‐wide): 3 resulting variables. 
L5GdRd 
L5DgRd 
L5BdRd 
Density of roads within 0.5 km 
from the transect for each 
condition category: quantitative 
continuous (km/km²). 
We scored visually the condition of all roads (good, 
degraded, or bad) in the study area. We calculated with a 
GIS the average length of roads per square kilometer in a 
0.5 km buffer (1.29 km²) around the transect line for each 
condition category: 3 resulting variables. 
L5TrkRd 
L5CarRd 
L54x4Rd 
Density of roads within 0.5 km 
from the transect for each 
vehicle category: quantitative 
We recorded visually the type of vehicle (trucks, cars, or 
ATV) able to use the roads in the study area. We 
calculated with a GIS the average length of roads per 
5 
 continuous (km/km²).  square kilometer in a 0.5 km buffer (1.29 km²) around the 
transect line for each vehicle category: 3 resulting 
variables. 
L5VHTRd 
L5HTRd 
L5MTRd 
L5LTRd 
L5VLTRd 
Density of roads within 0.5 km 
from the transect for each 
traffic category: quantitative 
continuous (km/km²). 
We estimated the annual intensity of traffic on all roads 
in the study area with direct counts of encounters and 
interviews of road users and regulators. We calculated 
with a GIS the average length of roads per square 
kilometer in a 0.5 km buffer (1.29 km²) around the 
transect line for each traffic category including very high 
(≥11 veh./day:), high (2 to 10 veh./day:), medium (1 to 7 
veh./week:), low (1 to 4 veh./month:), and very low (≤1 
veh./month:): 5 resulting variables. 
L5CoURd 
L5PuURd 
L5CPURd 
Density of roads within 0.5 km 
from the transect for each 
category of use: quantitative 
continuous (km/km²). 
We estimated the dominant type of people driving on 
each road in the study area with interviews of road users 
and regulators. We calculated with a GIS the average 
length of roads per square kilometer in a 0.5 km buffer 
(1.29 km²) around the transect line for each category of 
use including corporate (employees of the oil company 
and contractors for work purposes), general public 
(inhabitants of the area for non‐working purposes), and 
both: 3 resulting variables. 
L5MjRd 
L5PrdRd 
L5RPdRd 
L5PubRd 
L5VTkRd 
Density of roads within 0.5 km 
from the transect for each road 
type: quantitative continuous 
(km/km²). 
Using the above characteristics of roadsb, we categorized 
all roads in the area into 5 categories including major, 
production, restricted production, public, and vehicle 
track. We calculated with a GIS the average length of 
roads of each type per square kilometer in a 0.5 km‐
radius surface (1.29 km²) around the transect line for 
each road type: 5 resulting variables. 
 
a We calculated one abundance variable for each species or group of species and for each transect using 
the following rationale: 
1. We grouped together taxonomically‐related species occupying a comparable ecological niche 
when: 
• the number of observations (counts of signs on the transects and trapping events) was 
insufficient for the species (less than 10 or less than 10% of transects having at least one 
observation); 
• the majority of signs could not be assigned to a unique species (red duikers and small 
terrestrial carnivores); or 
• the ability of detecting a species was related to the detection of another (monkeys). 
2. We grouped wet and dry season observations in a single variable or discarded data from one 
sector or land cover type when: 
•  the number of observations (including counts of signs on the transects and trapping events) 
were less than 10 for all transects or less than 10% of transects had at least one observation 
within a season, sector or land cover type; or 
• a bias in the detectability of signs was suspected between season, sector or land cover type. 
6 
 7 
 
3. We included as many types of signs as possible into the resulting abundance variables. 
• We used the counts of trapping events alone when less than 10% of transects had at least 
one observation on transects (blue duiker and giant‐pouched rat). 
• We used both counts of observations on transects and counts of trapping events in 
presence‐absence variables when only the forest land cover type was considered (yellow‐
backed duiker, red duikers, water chevrotain, gorilla, chimpanzee, collared mangabey, and 
brush‐tailed porcupine). 
• We used only counts of observations on transects when: 
o both forest and savanna land cover type were considered (elephant, buffalo, sitatunga, 
and red river hog); 
o only the savanna land cover type was considered (side‐striped jackal and small 
terrestrial carnivores); or 
o the number of camera trapping events was less than 10 on all transects or less than 10% 
of transects had at least one trapping event (spot‐nosed monkey and all monkeys). 
4. We used the number of individuals instead of the number of groups of mammals to calculate 
the variable when: 
• a species was solitary or foraging in small groups (duikers, water chevrotain); 
• signs can lead to a reliable estimation of the number of individuals in the group (apes); or 
• only direct observations or camera trapping events are available for estimating the variable 
(blue duiker, brush‐tailed porcupine, and giant‐pouched rat). 
5. Finally, some resulting count variables were transformed into presence‐absence variables when: 
o more than 90% of transects had either 0 or 1 sign (yellow‐backed duiker); or 
o estimating the number of groups in the field was impossible due to the over‐abundance 
of signs (elephant). 
 
b Combination of road characteristics and main road types considered in the study. 
Type of road  coating 
rights of 
way 
condition  vehicles  traffic  use 
restricted 
access 
Major 
tar or 
laterite 
large  variable  trucks 
very high 
or high 
both  no 
Production  laterite 
large or 
medium 
good  trucks  variable  corporate  no 
Restricted 
production 
laterite 
large or 
medium 
good  trucks  variable  corporate  yes 
Public  variable  variable  variable  variable  variable  public  no 
Vehicle tracks  sand  variable  bad 
All 
terrain 
vehicles
low or very 
low 
public  no 
 
