# Supplementary material for: Distribution of a Community of Mammals in Relation to Roads and Other Human Disturbances in Gabon, Central Africa
Source: Conserv Biol. 2013 Feb 14;27(2):281–91. doi: 10.1111/cobi.12017 (PMC3644169; doi:10.1111/cobi.12017)
Supplement: Supplementary file 5 [file cobi0027-0281-SD5.txt]

 
Table S2: models with lowest AIC during step 1 of modeling process for each species (step 1 final model in grey). 
 
Elephant 
Model  AIC ΔAIC
AIC 
weights
PA ~ TVi + Season + LEct5 + DOcean + DSwamp + DGamba + KAIIA  367,8 0,0  79,8% 
PA ~ TVi + Season + LEct5 + TCS + DOcean + DSwamp + KAIPFA  + DGamba + KAIIA  368,3 0,5  6,6% 
PA ~ TVi + Season + DEco + LEct5 + TCS + DOcean + DSwamp + KAIPFA  + DGamba + KAIIA  368,4 0,6  4,0% 
PA ~ TVi + Season + LEct5 + TCS + DOcean + DSwamp + DGamba + KAIIA  368,4 0,6  4,0% 
PA ~ TVi + Season + LEct5 + TCS + TTP + DOcean + DSwamp + KAIPFA  + DGamba + KAIIA  368,6 0,8  1,5% 
PA ~ TVi + Season + DEco + LEct5 + DOcean + DSwamp + KAIPFA  + DGamba + KAIIA  368,6 0,8  1,5% 
PA ~ TVi + Season + LEct5 + DOcean + DSwamp + KAIPFA  + DGamba + KAIIA  368,6 0,8  1,5% 
PA ~ TVi + Season + DEco + LEct5 + TTP + DOcean + DSwamp + KAIPFA  + DGamba + KAIIA  368,7 0,9  0,9% 
PA ~ TVi + Season + DEco + LEct5 + TCS + TTP + DOcean + DSwamp + KAIPFA  + DGamba + KAIIA  369,0 1,2  0,2% 
PA ~ TVi + Season + DEco + LEct5 + TCS + DOcean + DSwamp + DGamba + KAIIA  369,1 1,3  0,1% 
PA ~ TVi + Season + LEct5 + DOcean + DSwamp + DGamba  369,3 1,5  0,0% 
PA ~ TVi + Season + DEco + LEct5 + TCS + DOcean + DSwamp + KAIPFA  + DGamba  369,4 1,6  0,0% 
PA ~ TVi + Season + LEct5 + TCS + DOcean + DSwamp + KAIPFA  + DGamba  369,4 1,6  0,0% 
PA ~ TVi + Season + DEco + LEct5 + TCS + TTP + DOcean + DSwamp + DGamba + KAIIA  369,6 1,8  0,0% 
PA ~ TVi + Season + LEct5 + TCS + DOcean + DSwamp + DGamba  369,7 1,9  0,0% 
PA ~ TVi + Season + DEco + LEct5 + TCS + TIS + DOcean + DSwamp + KAIPFA  + DGamba + KAIIA  369,9 2,1  0,0% 
PA ~ TVi + Season + DEco + TCS + DOcean + DSwamp + KAIPFA  + DGamba + KAIIA  370,2 2,4  0,0% 
PA ~ TVi + Season + DEco + LEct5 + TCS + TTP + DOcean + DSwamp + KAIPFA  + DGamba  370,3 2,5  0,0% 
PA ~ TVi + Season + LEct5 + TCS + TIS + TTP + DOcean + DSwamp + KAIPFA  + DGamba + KAIIA  370,3 2,5  0,0% 
PA ~ TVi + Season + DEco + LEct5 + TIS + TTP + DOcean + DSwamp + KAIPFA  + DGamba + KAIIA  370,5 2,7  0,0% 
 
 
 
    
Buffalo 
Model  AIC ΔAIC
AIC 
weights
CST ~ TVi + Season + DEco + TLCT + TIS + DFWater + Sct + DNStl + DInd  509,2 0,0  24,1% 
CST ~ TVi + Season + DEco + TLCT + TTP + DFWater + Sct + DNStl + DInd  509,2 0,0  24,1% 
CST ~ Season + DEco + TLCT + TIS + DFWater + Sct + DNStl + DInd  509,2 0,0  24,1% 
CST ~ Season + DEco + TLCT + DFWater + Sct + DNStl + DInd  509,4 0,2  8,9% 
CST ~ TVi + Season + DEco + TLCT + TIS + TTP + DFWater + Sct + DNStl + DInd  509,4 0,2  8,9% 
CST ~ TVi + Season + DEco + TLCT + DFWater + Sct + DNStl + DInd  509,5 0,3  5,4% 
CST ~ TVi + Season + DEco + LEct2 + TLCT + TIS + DFWater + Sct + DNStl + DInd  509,7 0,5  2,0% 
CST ~ Season + DEco + TLCT + TIS + TTP + DFWater + Sct + DNStl + DInd  509,7 0,5  2,0% 
CST ~ TVi + Season + DEco + LEct2 + TLCT + TTP + DFWater + Sct + DNStl + Dind  510,1 0,9  0,3% 
CST ~ TVi + Season + DEco + LEct2 + TLCT + TIS + TTP + DFWater + Sct + DNStl + DInd  510,4 1,2  0,1% 
CST ~ TVi + Season + DEco + TLCT + TIS + TTP + Sct + DNStl + DInd  510,4 1,2  0,1% 
CST ~ Season + DEco + LEct2 + TLCT + TIS + TTP + DFWater + Sct + DNStl + DInd  510,6 1,4  0,0% 
CST ~ TVi + Season + DEco + TLCT + TIS + Sct + DNStl + DInd  510,8 1,6  0,0% 
CST ~ Season + DEco + TLCT + TIS + Sct + DNStl + DInd  510,8 1,6  0,0% 
CST ~ TVi + Season + DEco + LEct2 + TLCT + TIS + TTP + Sct + DNStl + DInd  510,9 1,7  0,0% 
CST ~ TVi + Season + DEco + TLCT + TIS + TTP + DFWater + Sct + DNPl  + DNStl + DInd  511,0 1,8  0,0% 
CST ~ Season + DEco + TLCT + DNStl + DInd  511,5 2,3  0,0% 
CST ~ TVi + Season + DEco + LEct2 + TLCT + TIS + DFWater + Sct + DNPl + DNStl + DInd  511,5 2,3  0,0% 
CST ~ TVi + Season + DEco + LEct2 + TLCT + TIS + TTP + DFWater + Sct + DNPl + DInd  511,6 2,4  0,0% 
CST ~ Season + DEco + LEct2 + TLCT + TIS + TTP + DFWater + Sct + DNPl + DNStl + DInd  511,8 2,6  0,0% 
 
      Sitatunga 
Model  AIC ΔAIC
AIC 
weights
CST ~ Season + TLCT + TIS + DFWater + DOcean + DInd  293,5 0,0  24,1% 
CST ~ Season + TLCT + DFWater + DOcean + DInd  294,4 0,9  0,3% 
CST ~ Season + LEct5 + TLCT + TIS + DFWater + DOcean + Dind  294,4 0,9  0,3% 
CST ~ Season + LEct2 + LEct5 + TLCT + TIS + DFWater + DOcean + DInd  294,9 1,4  0,0% 
CST ~ Season + LEct5 + TLCT + DFWater + DOcean + Dind  295,0 1,5  0,0% 
CST ~ Season + LEct2 + LEct5 + TLCT + TIS + DFWater + DOcean + DSwamp + DInd  295,3 1,8  0,0% 
CST ~ Season + TLCT + TIS + DFWater + Docean  295,3 1,8  0,0% 
CST ~ Season + LEct5 + TLCT + TIS + DFWater + DOcean + DSwamp + DInd  295,5 2,0  0,0% 
CST ~ Season + LEct2 + LEct5 + TLCT + TIS + DFWater + DSwamp + DInd  295,5 2,0  0,0% 
CST ~ Season + LEct2 + TLCT + TIS + DFWater + DOcean + DInd  295,5 2,0  0,0% 
CST ~ Season + LEct2 + LEct5 + TLCT + DFWater + DOcean + DInd  295,5 2,0  0,0% 
CST ~ Season + LEct2 + LEct5 + TLCT + TIS + DFWater + DOcean + KAIPFA + DInd  295,8 2,3  0,0% 
CST ~ Season + LEct2 + LEct5 + TLCT + DFWater + DOcean + DSwamp + DInd  295,8 2,3  0,0% 
CST ~ Season + LEct2 + LEct5 + TLCT + TIS + DFWater + DOcean + DSwamp + KAIPFA + DInd  296,1 2,6  0,0% 
CST ~ Season + LEct2 + LEct5 + TLCT + TIS + DFWater + DSwamp + KAIPFA + DInd  296,1 2,6  0,0% 
CST ~ Season + LEct5 + TLCT + TIS + DFWater + DOcean + DSwamp + KAIPFA + DInd  296,4 2,9  0,0% 
CST ~ Season + LEct2 + LEct5 + TLCT + DFWater + DOcean + DSwamp + KAIPFA + DInd  296,5 3,0  0,0% 
CST ~ Season + LEct5 + TLCT + TIS + DFWater + DOcean  296,5 3,0  0,0% 
CST ~ Season + TLCT + DFWater + DOcean  296,5 3,0  0,0% 
CST ~ Season + LEct2 + TLCT + TIS + DFWater + DOcean + DSwamp + KAIPFA + DInd  296,7 3,2  0,0% 
 
 
 
 
    
Yellow‐backed duiker 
Model  AIC ΔAIC
AIC 
weights
PA ~ DOcean  97,1  0,0  24,1% 
PA ~ 1  97,1  0,0  24,1% 
PA ~ LEct2 + DOcean  98,2  1,1  0,1% 
PA ~ DOcean + Sct  98,3  1,2  0,1% 
PA ~ LEct2 + DOcean + Sct  98,4  1,3  0,0% 
PA ~ LEct2 + Sct  98,4  1,3  0,0% 
PA ~ DEco + DOcean + Sct  99,0  1,9  0,0% 
PA ~ LEct2  99,0  1,9  0,0% 
PA ~ DEco + LEct2 + DOcean + Sct  99,5  2,4  0,0% 
PA ~ DEco + LEct2 + DOcean  99,5  2,4  0,0% 
PA ~ DEco + DOcean + DSwamp + Sct  99,8  2,7  0,0% 
PA ~ LEct2 + DOcean + DSwamp + Sct  99,9  2,8  0,0% 
PA ~ DEco + LEct2 + Sct  100,0 2,9  0,0% 
PA ~ DEco + LEct2 + DOcean + DSwamp + Sct  100,5 3,4  0,0% 
PA ~ DEco + LEct2 + DOcean + DSwamp  100,6 3,5  0,0% 
PA ~ DEco + LEct2 + TUT + DOcean + Sct  101,2 4,1  0,0% 
PA ~ LEct2 + TUT + DOcean + DSwamp + Sct  101,5 4,4  0,0% 
PA ~ DEco + TUT + DOcean + DSwamp + Sct  101,7 4,6  0,0% 
PA ~ DEco + LEct2 + TUT + DOcean + DSwamp + Sct  101,9 4,8  0,0% 
PA ~ DEco + LEct2 + DSwamp + Sct  102,0 4,9  0,0% 
 
 
 
 
    Blue duiker 
Model  AIC ΔAIC
AIC 
weights
CTE ~ Season + TUT + TIS + DSwamp + Sct + DInd  357,8 0,0  24,1% 
CTE ~ TUT + DSwamp  358,6 0,8  0,4% 
CTE ~ TUT + DSwamp + Sct + DInd  358,8 1,0  0,2% 
CTE ~ Season + TUT + TIS + DSwamp + Sct + DGamba + DInd  359,3 1,5  0,0% 
CTE ~ Season + TUT + TIS + Sct + DGamba + DInd  359,3 1,5  0,0% 
CTE ~ Season + TUT + DSwamp + Sct + DInd  359,3 1,5  0,0% 
CTE ~ Season + TUT + TIS + DSwamp + Sct + DGamba  359,5 1,7  0,0% 
CTE ~ Season + DEco + TUT + TIS + DSwamp + Sct + Dind  359,7 1,9  0,0% 
CTE ~ TUT + TIS + DSwamp + Sct + DInd  359,8 2,0  0,0% 
CTE ~ Season + TUT + TIS + DSwamp + Sct  359,9 2,1  0,0% 
CTE ~ TUT + DSwamp + Sct  360,1 2,3  0,0% 
CTE ~ Season + TIS + DSwamp + Sct + DInd  360,2 2,4  0,0% 
CTE ~ Season + TUT + DSwamp + Sct + DGamba + DInd  360,4 2,6  0,0% 
CTE ~ Season + TUT + DSwamp + Sct  360,6 2,8  0,0% 
CTE ~ Season + DEco + TUT + TIS + DSwamp + Sct + DGamba + DInd  360,8 3,0  0,0% 
CTE ~ Season + TUT + TIS + DSwamp + Sct + DNPl + DGamba + DInd  360,9 3,1  0,0% 
CTE ~ TUT + TIS + DSwamp + Sct + DGamba + DInd  361,1 3,3  0,0% 
CTE ~ Season + TUT + TIS + DSwamp + DInd  361,1 3,3  0,0% 
CTE ~ Sct  361,1 3,3  0,0% 
CTE ~ Season + DEco + TUT + TIS + Sct + DGamba + DInd  361,2 3,4  0,0% 
 
 
 
 
    
Red duikers 
Model  AIC ΔAIC
AIC 
weights
PA ~ DEco + TLCT + TUT + TIS + DFWater + DOcean + DNPl + DInd  90,4  0,0  24,1% 
PA ~ DEco + TLCT + TUT + DFWater + DOcean + DNPl + DInd  90,8  0,4  3,3% 
PA ~ DEco + TLCT + TUT + DOcean + DNPl + DInd  90,9  0,5  2,0% 
PA ~ DEco + TLCT + TUT + TIS + DOcean + DNPl + DInd  91,4  1,0  0,2% 
PA ~ TVi + DEco + TLCT + TUT + TIS + DFWater + DOcean + DNPl + DInd  91,5  1,1  0,1% 
PA ~ TVi + DEco + TLCT + TUT + DFWater + DOcean + DNPl + DInd  91,5  1,1  0,1% 
PA ~ TLCT + TUT + DOcean + DNPl + DInd  91,6  1,2  0,1% 
PA ~ DEco + TLCT + TUT + TCS + TIS + DFWater + DOcean + DNPl + DInd  91,8  1,4  0,0% 
PA ~ TVi + DEco + TLCT + TUT + TCS + DFWater + DOcean + DNPl + DInd  92,3  1,9  0,0% 
PA ~ TLCT + TUT + DFWater + DOcean + DNPl + DInd  92,4  2,0  0,0% 
PA ~ TVi + DEco + TLCT + TUT + TIS + DOcean + DNPl + DInd  92,7  2,3  0,0% 
PA ~ TVi + DEco + TLCT + TUT + TCS + TIS + DFWater + DOcean + DNPl + DInd  92,8  2,4  0,0% 
PA ~ TVi + DEco + TLCT + TUT + TIS + DFWater + DOcean + DNPl + DGamba + DInd  92,9  2,5  0,0% 
PA ~ DEco + TLCT + TUT + TCS + TIS + DFWater + DOcean + DNPl + DGamba + DInd  93,3  2,9  0,0% 
PA ~ TVi + DEco + TLCT + TUT + TCS + DFWater + DOcean + DNPl + DGamba + DInd  93,5  3,1  0,0% 
PA ~ TLCT + TUT + TIS + DFWater + DOcean + DNPl + DInd  93,5  3,1  0,0% 
PA ~ TVi + DEco + TLCT + TUT + TCS + TIS + DOcean + DNPl + DInd  93,7  3,3  0,0% 
PA ~ TVi + TLCT + TUT + TIS + DFWater + DOcean + DNPl + DInd  94,0  3,6  0,0% 
PA ~ TVi + DEco + TLCT + TUT + TCS + TIS + DFWater + DOcean + DNPl + DGamba + DInd  94,2  3,8  0,0% 
PA ~ TVi + DEco + TLCT + TUT + TCS + TIS + DFWater + DOcean + DSwamp + DNPl + DInd  94,4  4,0  0,0% 
 
 
 
 
    Red river hog 
Model  AIC ΔAIC
AIC 
weights
CST ~ TUT + DFWater + DSwamp + Sct + DNPl  + DNStl + Dind + KAIIA + DNPk  436,4 0,0  24,1% 
CST ~ TUT + DFWater + DSwamp + Sct + DNPl  + DNStl + DInd + DNPk  437,3 0,9  0,3% 
CST ~ TUT + TIS + DFWater + DSwamp + Sct + DNPl  + DNStl + Dind + KAIIA + DNPk  437,8 1,4  0,0% 
CST ~ TUT + TCS + DFWater + DSwamp + Sct + DNPl  + DNStl + DInd + KAIIA + DNPk  438,0 1,6  0,0% 
CST ~ TUT + TIS + DFWater + DSwamp + Sct + DNPl  + DNStl + DInd + DNPk  438,8 2,4  0,0% 
CST ~ TUT + TCS + TIS + DFWater + DSwamp + Sct + DNPl  + DNStl + DInd + KAIIA + DNPk  439,2 2,8  0,0% 
CST ~ TUT + TIS + DFWater + DSwamp + Sct + DNPl  + KAIPFA + DNStl + DInd + KAIIA + DNPk  439,6 3,2  0,0% 
CST ~ TUT + DFWater + DSwamp + Sct + DNPl  + DNStl + DInd + KAIIA  439,9 3,5  0,0% 
CST ~ TUT + DFWater + DSwamp + Sct + DNPl  + DInd + DNPk  440,1 3,7  0,0% 
CST ~ TUT + TCS + TIS + DFWater + DSwamp + Sct + DNPl  + DNStl + DInd + DNPk  440,2 3,8  0,0% 
CST ~ TUT + TIS + DFWater + DSwamp + Sct + DNPl  + DInd + KAIIA + DNPk  440,6 4,2  0,0% 
CST ~ TUT + DFWater + DSwamp + Sct + DNPl  + DInd  440,8 4,4  0,0% 
CST ~ TUT + TIS + DFWater + DSwamp + Sct + DNPl  + DNStl + DInd + KAIIA  440,9 4,5  0,0% 
CST ~ TUT + DFWater + DSwamp + Sct + DNPl  + DNStl + KAIIA + DNPk  440,9 4,5  0,0% 
CST ~ TUT + TCS + TIS + DFWater + DSwamp + Sct + DNPl + KAIPFA + DNStl + DInd + KAIIA + DNPk  441,0 4,6  0,0% 
CST ~ TUT + DFWater + DSwamp + Sct + DNPl  + DNPk  441,0 4,6  0,0% 
CST ~ DEco + TUT + TCS + TIS + DFWater + DSwamp + Sct + DNPl  + DNStl + DInd + KAIIA + DNPk  441,2 4,8  0,0% 
CST ~ TUT + DFWater + DSwamp + Sct + DNPl  + DNStl + DInd  441,2 4,8  0,0% 
CST ~ DEco + TUT + TIS + DFWater + DSwamp + Sct + DNPl  + KAIPFA + DNStl + DInd + KAIIA + DNPk  441,6 5,2  0,0% 
CST ~ DEco + TUT + TCS + DFWater + DSwamp + Sct + DNPl  + KAIPFA + DNStl + DInd + KAIIA + DNPk  441,8 5,4  0,0% 
 
 
 
 
    
Water chevrotain 
Model  AIC ΔAIC
AIC 
weights
PA ~ LEct2 + TIS + DFWater  106,7 0,0  24,1% 
PA ~ TIS  106,7 0,0  24,1% 
PA ~ TIS + DNPl  106,7 0,0  24,1% 
PA ~ TIS + DFWater  106,9 0,2  8,9% 
PA ~ TIS + DFWater + DGamba  107,8 1,1  0,1% 
PA ~ LEct2 + TIS + DFWater + DGamba  107,9 1,2  0,1% 
PA ~ LEct2 + TIS  108,2 1,5  0,0% 
PA ~ LEct2 + TIS + DFWater + DNPl  108,6 1,9  0,0% 
PA ~ TIS + DGamba  108,7 2,0  0,0% 
PA ~ LEct2 + TIS + DFWater + DNPl + DGamba  108,7 2,0  0,0% 
PA ~ LEct2 + TIS + DFWater + DNPl + DNStl + DGamba  109,7 3,0  0,0% 
PA ~ LEct2 + TIS + DFWater + DNStl + DGamba  109,9 3,2  0,0% 
PA ~ LEct2 + TIS + DFWater + DSwamp + DNPl + DGamba  110,2 3,5  0,0% 
PA ~ LEct2 + TIS + DGamba  110,2 3,5  0,0% 
PA ~ LEct2 + TIS + DFWater + DNPl + DNStl  110,5 3,8  0,0% 
PA ~ TIS + DFWater + DSwamp + DNPl + DNStl + DGamba  110,6 3,9  0,0% 
PA ~ TIS + DFWater + DNPl + DNStl + DGamba  110,7 4,0  0,0% 
PA ~ LEct2 + TIS + DFWater + DSwamp + DNPl + DNStl + DGamba  110,8 4,1  0,0% 
PA ~ LEct2 + TIS + DFWater + DOcean + DSwamp + DNPl + DGamba  111,3 4,6  0,0% 
PA ~ LEct2 + TIS + DFWater + DOcean + DNPl + DNStl + DGamba  111,5 4,8  0,0% 
 
 
 
 
    Side‐striped jackal 
Model  AIC ΔAIC
AIC 
weights
PA ~ TVi + LEct2 + TIS + Sct + KAIPFA + DInd  79,5  0,0  24,1% 
PA ~ TVi + LEct2 + TIS + Sct + KAIPFA + DInd + KAIIA  79,6  0,1  14,6% 
PA ~ TVi + LEct2 + Sct + KAIPFA  79,8  0,3  5,4% 
PA ~ TVi + LEct2 + TIS + Sct + KAIPFA  80,0  0,5  2,0% 
PA ~ TVi + LEct2 + TIS + DFWater + Sct + KAIPFA + DInd + KAIIA  80,4  0,9  0,3% 
PA ~ TVi + LEct2 + TIS + DFWater + Sct + KAIPFA + DInd  80,5  1,0  0,2% 
PA ~ TVi + LEct2 + Sct + KAIPFA + DInd  80,5  1,0  0,2% 
PA ~ TVi + LEct2 + TIS + Sct + KAIPFA + KAIIA  80,7  1,2  0,1% 
PA ~ TVi + LEct2 + TIS + KAIPFA + DInd + KAIIA  81,0  1,5  0,0% 
PA ~ TVi + LEct2 + TIS + DFWater + Sct + DNPl + KAIPFA + DInd  81,1  1,6  0,0% 
PA ~ TVi + LEct2 + TIS + KAIPFA + DInd  81,3  1,8  0,0% 
PA ~ TVi + LEct2 + Sct + KAIPFA + DInd + KAIIA  81,4  1,9  0,0% 
PA ~ TVi + LEct2 + TIS + Sct + DNPl + KAIPFA + DInd + KAIIA  81,5  2,0  0,0% 
PA ~ TVi + LEct2 + TIS + DFWater + Sct + KAIPFA + DGamba + DInd + KAIIA  81,7  2,2  0,0% 
PA ~ TVi + LEct2 + TIS + DFWater + Sct + DNPl + KAIPFA + DInd + KAIIA  81,7  2,2  0,0% 
PA ~ TVi + LEct2 + TIS + DFWater + Sct + DNPl + KAIPFA + DGamba + DInd  81,9  2,4  0,0% 
PA ~ TVi + LEct2 + DFWater + Sct + KAIPFA + DInd + KAIIA  82,0  2,5  0,0% 
PA ~ TVi + LEct2 + TIS + DFWater + Sct + KAIPFA + KAIIA  82,0  2,5  0,0% 
PA ~ TVi + LEct2 + TIS + DFWater + Sct + DNPl + KAIPFA + DGamba + DInd + KAIIA  82,3  2,8  0,0% 
PA ~ TVi + LEct2 + TIS + DFWater + KAIPFA + DInd + KAIIA  82,5  3,0  0,0% 
 
 
 
 
    
Small terrestrial carnivores 
Model  AIC ΔAIC
AIC 
weights
CST ~ TVi + LEct2 + LEct5 + TIS + TTP + DFWater + DSwamp + KAIPFA  + DInd + DNPk  231,1 0,0  24,1% 
CST ~ TVi + LEct2 + LEct5 + TLCT + TIS + TTP + DFWater + KAIPFA  + DInd + DNPk  231,1 0,0  24,1% 
CST ~ TVi + LEct2 + TLCT + TIS + TTP + DFWater + KAIPFA  + DInd + DNPk  231,1 0,0  24,1% 
CST ~ TVi + LEct2 + LEct5 + TLCT + TIS + TTP + DFWater + DSwamp + KAIPFA  + DInd + DNPk  231,4 0,3  5,4% 
CST ~ TVi + LEct2 + LEct5 + TLCT + TIS + TTP + DFWater + DInd + DNPk  231,8 0,7  0,7% 
CST ~ TVi + LEct2 + LEct5 + TLCT + TTP + DFWater + KAIPFA  + DInd + DNPk  232,3 1,2  0,1% 
CST ~ TVi + LEct2 + LEct5 + TIS + TTP + DFWater + DSwamp + KAIPFA + DNStl + DInd + DNPk  232,4 1,3  0,0% 
CST ~ TVi + LEct2 + LEct5 + TLCT + TIS + TTP + DFWater + DSwamp + DInd + DNPk  232,5 1,4  0,0% 
CST ~ TVi + LEct5 + TLCT + TIS + TTP + DFWater + DSwamp + KAIPFA + DNStl + DInd + DNPk  232,6 1,5  0,0% 
CST ~ TVi + LEct2 + TLCT + TIS + TTP + DFWater + Dswamp + KAIPFA  + DInd + DNPk  232,6 1,5  0,0% 
CST ~ TVi + LEct2 + LEct5 + TIS + TTP + DFWater + DSwamp + Sct + KAIPFA + DNStl + DInd + DNPk  232,7 1,6  0,0% 
CST ~ TVi + LEct2 + LEct5 + TLCT + TIS + TTP + DFWater + DSwamp + KAIPFA + DNStl + DInd + DNPk  232,7 1,6  0,0% 
CST ~ TVi + LEct2 + LEct5 + TLCT + TIS + TTP + DFWater + DSwamp + KAIPFA  + DInd  232,7 1,6  0,0% 
CST ~ TVi + LEct2 + LEct5 + TLCT + TIS + TTP + DFWater + DSwamp + Sct + KAIPFA + DInd + DNPk  232,8 1,7  0,0% 
CST ~ TVi + LEct2 + LEct5 + TLCT + TTP + DFWater + DSwamp + KAIPFA  + DInd + DNPk  232,8 1,7  0,0% 
CST ~ TVi + TLCT + TIS + TTP + DFWater + DInd  232,9 1,8  0,0% 
CST ~ TVi + LEct5 + TLCT + TIS + TTP + DFWater + DSwamp + Sct + KAIPFA + DNStl + DInd + DNPk  233,1 2,0  0,0% 
CST ~ TVi + LEct5 + LEct2 + TLCT + TIS + TTP + DFWater + KAIPFA + DNStl + DInd + DNPk  233,1 2,0  0,0% 
CST ~ TVi + TLCT + TIS + TTP + DFWater + DInd + DNPk  233,2 2,1  0,0% 
CST ~ TVi + LEct2 + TLCT + TIS + TTP + DFWater + DInd + DNPk  233,4 2,3  0,0% 
 
 
 
 
    Gorilla 
Model  AIC ΔAIC
AIC 
weights
PA ~ TLCT + TTP + DInd + DNPk  92,4  0,0  24,1% 
PA ~ TLCT + TTP + DGamba + DInd + DNPk  92,5  0,1  14,6% 
PA ~ TLCT + TTP  92,6  0,2  8,9% 
PA ~ TLCT + TTP + DNStl + DInd + DNPk  92,9  0,5  2,0% 
PA ~ TLCT + TTP + DNPk  92,9  0,5  2,0% 
PA ~ TLCT + TTP + DNStl + DGamba + DInd + DNPk  93,1  0,7  0,7% 
PA ~ TLCT + TTP + DNStl + DGamba + DNPk  93,3  0,9  0,3% 
PA ~ TLCT + TTP + DGamba + DNPk  93,8  1,4  0,0% 
PA ~ TLCT + TTP + Sct + DNStl + DInd + DNPk  93,9  1,5  0,0% 
PA ~ TLCT + TTP + Sct + DGamba + DInd + DNPk  94,4  2,0  0,0% 
PA ~ TLCT + TTP + Sct + DNStl + DGamba + DInd + DNPk  94,5  2,1  0,0% 
PA ~ TLCT + TTP + DInd  94,5  2,1  0,0% 
PA ~ TLCT + TTP + Sct + DNStl + DGamba + DNPk  94,7  2,3  0,0% 
PA ~ DEco + TLCT + TTP + DNStl + DGamba + DInd + DNPk  95,0  2,6  0,0% 
PA ~ TLCT + DGamba + DInd + DNPk  95,0  2,6  0,0% 
PA ~ TLCT + DInd + DNPk  95,0  2,6  0,0% 
PA ~ DEco + TLCT + TTP + Sct + DNStl + DInd + DNPk  95,1  2,7  0,0% 
PA ~ TLCT + TTP + DNStl + DGamba + DInd  95,5  3,1  0,0% 
PA ~ DEco + TLCT + TTP + Sct + DNStl + DGamba + DInd + DNPk  95,9  3,5  0,0% 
PA ~ DEco + TLCT + TTP + DFWater + Sct + DNStl + DInd + DNPk  96,1  3,7  0,0% 
 
 
 
 
    
 Chimpanzee 
Model  AIC ΔAIC
AIC 
weights
PA ~ DEco + LEct5 + TUT + TTP + DSwamp  105,9 0,0  24,1% 
PA ~ DEco + LEct5 + TUT + TIS + TTP + Dswamp  106,1 0,2  8,9% 
PA ~ LEct5 + DNStl + KAIPFA  106,2 0,3  5,4% 
PA ~ DEco + LEct5  106,3 0,4  3,3% 
PA ~ DEco + LEct5 + TUT + TIS + TTP + DSwamp + DGamba + DInd  106,8 0,9  0,3% 
PA ~ DEco + LEct5 + TTP + DSwamp  106,8 0,9  0,3% 
PA ~ DEco + LEct5 + TUT + TIS + TTP  106,9 1,0  0,2% 
PA ~ DEco + LEct5 + TUT + DSwamp  107,0 1,1  0,1% 
PA ~ LEct5  107,0 1,1  0,1% 
PA ~ DEco + LEct5 + TUT + TTP  107,1 1,2  0,1% 
PA ~ DEco + LEct5 + TUT + TIS + TTP + DSwamp + DGamba  107,3 1,4  0,0% 
PA ~ DEco + LEct5 + TTP  107,3 1,4  0,0% 
PA ~ DEco + LEct5 + TUT + TTP + DSwamp + DGamba + DInd  107,4 1,5  0,0% 
PA ~ DEco + LEct5 + TUT + TTP + DSwamp + DGamba  107,4 1,5  0,0% 
PA ~ DEco + LEct5 + TUT + TIS + TTP + DGamba  107,4 1,5  0,0% 
PA ~ DEco + LEct5 + DSwamp  107,5 1,6  0,0% 
PA ~ DEco + LEct5 + TIS + TTP + DSwamp  107,7 1,8  0,0% 
PA ~ DEco + LEct5 + TUT + TIS + TTP + DSwamp + DNStl + DGamba + DInd  107,8 1,9  0,0% 
PA ~ DEco + LEct5 + TUT + TIS + DSwamp  107,9 2,0  0,0% 
PA ~ LEct5 + TUT + TTP + DSwamp  107,9 2,0  0,0% 
 
 
 
 
     Collared mangabey 
Model  AIC ΔAIC
AIC 
weights
PA ~ TVi + DEco + TTP + DOcean + DNPl + DNStl  217,8 0,0  24,1% 
PA ~ TVi + DEco + TCS + TTP + DOcean + DNPl + DNStl  217,9 0,1  14,6% 
PA ~ TVi + DEco + TUT + TTP + DOcean + DNPl + DNStl  218,0 0,2  8,9% 
PA ~ TVi + DEco + TTP + DOcean + DNPl + DNStl  218,2 0,4  3,3% 
PA ~ DEco + TTP + DOcean + DNPl + DNStl  218,3 0,5  2,0% 
PA ~ DEco + TCS + TTP + DOcean + DNPl + DNStl  218,3 0,5  2,0% 
PA ~ TVi + DEco + TUT + TCS + TTP + DOcean + DNPl + DNStl  218,4 0,6  1,2% 
PA ~ TVi + DEco + TCS + TTP + DOcean + DNPl + DNStl  218,5 0,7  0,7% 
PA ~ TVi + DEco + TCS + TTP + DOcean + DNPl + KAIPFA + DNStl  218,6 0,8  0,4% 
PA ~ TVi + DEco + TUT + TTP + DOcean + DNPl + KAIPFA + DNStl  218,6 0,8  0,4% 
PA ~ TVi + DEco + TUT + TCS + TTP + DOcean + DNPl + KAIPFA + DNStl  218,8 1,0  0,2% 
PA ~ TVi + DEco + TUT + TCS + TTP + DNPl + DNStl  219,5 1,7  0,0% 
PA ~ TVi + TTP + DOcean + DNPl + DNStl  219,5 1,7  0,0% 
PA ~ TVi + DEco + TUT + TIS + TTP + DOcean + DNPl + KAIPFA + DNStl  219,6 1,8  0,0% 
PA ~ TVi + DEco + TUT + TCS + TIS + TTP + DOcean + DNPl + DNStl  219,6 1,8  0,0% 
PA ~ TVi + DEco + TUT + TCS + TIS + TTP + DOcean + DNPl + KAIPFA + DNStl  220,1 2,3  0,0% 
PA ~ TVi + DEco + TCS + TIS + TTP + DOcean + DNPl + KAIPFA + DNStl  220,1 2,3  0,0% 
PA ~ TVi + DEco + TUT + TCS + TTP + DNPl + KAIPFA + DNStl  220,2 2,4  0,0% 
PA ~ TVi + Season+ DEco + TUT + TCS + TTP + DOcean + DNPl + KAIPFA + DNStl  220,6 2,8  0,0% 
PA ~ TVi + TTP + DOcean + DNPl  220,6 2,8  0,0% 
 
 
 
 
    
Spot‐nosed monkey 
Model  AIC ΔAIC
AIC 
weights
CST ~ TVi + DEco + DOcean + DSwamp + Sct  149,1 0,0  24,1% 
CST ~ TVi + DEco + LEct5 + DOcean + DSwamp + Sct  150,0 0,9  0,3% 
CST ~ TVi + DEco + TTP + DOcean + DSwamp + Sct  150,0 0,9  0,3% 
CST ~ DEco + DOcean + DSwamp + Sct  150,7 1,6  0,0% 
CST ~ TVi + DEco + LEct5 + TTP + DOcean + DSwamp + Sct  150,7 1,6  0,0% 
CST ~ TVi + DEco + DSwamp + Sct  150,7 1,6  0,0% 
CST ~ TVi + DEco + LEct5 + TTP + DOcean + DSwamp  150,8 1,7  0,0% 
CST ~ TVi + DOcean + DSwamp + Sct  150,9 1,8  0,0% 
CST ~ Sct  151,0 1,9  0,0% 
CST ~ TVi + DEco + TTP + DSwamp + Sct  151,1 2,0  0,0% 
CST ~ TVi + DEco + TCS + TTP + DOcean + DSwamp + Sct  151,3 2,2  0,0% 
CST ~ TVi + DEco + DOcean + DSwamp  151,3 2,2  0,0% 
CST ~ TVi + DEco + DOcean + Sct  151,4 2,3  0,0% 
CST ~ TVi + DEco + LEct5 + TCS + DOcean + DSwamp + Sct  151,5 2,4  0,0% 
CST ~ DEco + TTP + DOcean + DSwamp + Sct  151,5 2,4  0,0% 
CST ~ TVi + DEco + LEct5 + TCS + TTP + DOcean + DSwamp  151,6 2,5  0,0% 
CST ~ TVi + DEco + TTP + DOcean + Dswamp  151,9 2,8  0,0% 
CST ~ TVi + DEco + LEct5 + TCS + TTP + DOcean + DSwamp + Sct  152,0 2,9  0,0% 
CST ~ TVi + DEco + LEct5 + TIS + TTP + DOcean + DSwamp + Sct  152,0 2,9  0,0% 
CST ~ TVi + TTP + DOcean + DSwamp + Sct  152,2 3,1  0,0% 
 
 
 
 
    All monkeys 
Model  AIC ΔAIC
AIC 
weights
CST ~ TVi + Season + DEco + TLCT + DNStl  231,6 0,0  24,1% 
CST ~ Season + DEco + TLCT + DNStl  231,7 0,1  14,6% 
CST ~ TVi + Season + DEco + TLCT + DOcean + DNStl  232,0 0,4  3,3% 
CST ~ TVi + Season + DEco + DOcean + DNStl  232,2 0,6  1,2% 
CST ~ TVi + Season + DEco + TLCT + TUT + DOcean + DNStl  232,3 0,7  0,7% 
CST ~ Season + DEco + TLCT  232,4 0,8  0,4% 
CST ~ Season + DEco + TLCT + DInd  232,4 0,8  0,4% 
CST ~ TVi + Season + DEco + TUT + DOcean + DNStl  232,5 0,9  0,3% 
CST ~ TVi + Season + DEco + TLCT + TUT + DNStl  232,5 0,9  0,3% 
CST ~ Season + DEco + TLCT + DOcean + DNStl  232,6 1,0  0,2% 
CST ~ TVi + Season + DEco + TLCT  233,0 1,4  0,0% 
CST ~ TVi + Season + DEco + TLCT + DOcean + DNStl + DInd  233,5 1,9  0,0% 
CST ~ Season + DEco + TLCT + TUT + DOcean + DNStl  233,5 1,9  0,0% 
CST ~ TVi + Season + DEco + TLCT + TUT + DOcean + DNStl + DInd + DNPk  234,3 2,7  0,0% 
CST ~ TVi + Season + DEco + TLCT + TUT + TCS + DOcean + DNStl + DInd  234,3 2,7  0,0% 
CST ~ TVi + Season + DEco + TLCT + TUT + DOcean + DNStl + DInd  234,3 2,7  0,0% 
CST ~ TVi + Season + DEco + TLCT + TUT + DNStl + DInd  234,4 2,8  0,0% 
CST ~ TVi + Season + DEco + TLCT + DOcean + DNStl + DInd + DNPk  234,5 2,9  0,0% 
CST ~ TVi + Season + DEco + TUT + DOcean + DNStl + DInd  234,5 2,9  0,0% 
CST ~ TVi + DEco + TLCT + DNStl  234,6 3,0  0,0% 
 
 
 
 
    
Brush‐tailed porcupine 
Model  AIC ΔAIC
AIC 
weights
PA ~ TVi + TLCT + TUT + TIS + TTP + DFWater + Sct + DNPl + KAIPFA  240,3 0,0  24,1% 
PA ~ TLCT + TUT + TIS + TTP + DFWater + Sct + DNPl + KAIPFA  240,4 0,1  14,6% 
PA ~ TLCT + TUT + TIS + TTP + Sct + DNPl + KAIPFA  240,8 0,5  2,0% 
PA ~ TVi + TLCT + TUT + TIS + TTP + Sct + DNPl + KAIPFA  241,4 1,1  0,1% 
PA ~ TVi + TUT + TIS + TTP + DFWater + Sct + DNPl + KAIPFA  241,7 1,4  0,0% 
PA ~ TVi + TUT + TIS + TTP + Sct + DNPl + KAIPFA  242,1 1,8  0,0% 
PA ~ TUT + TIS + TTP + Sct + DNPl + KAIPFA  242,3 2,0  0,0% 
PA ~ TUT + TIS + TTP + Sct + DNPl + KAIPFA  242,6 2,3  0,0% 
PA ~ TUT + TIS + TTP + DFWater + Sct + DNPl + KAIPFA  242,7 2,4  0,0% 
PA ~ TIS + TTP + Sct + DNPl + KAIPFA  243,1 2,8  0,0% 
PA ~ TLCT + TUT + TIS + TTP + Sct + KAIPFA  243,5 3,2  0,0% 
PA ~ TIS + TTP + Sct + DNPl  244,2 3,9  0,0% 
PA ~ TIS + TTP + Sct + KAIPFA  244,5 4,2  0,0% 
PA ~ TIS + TTP + Sct  244,7 4,4  0,0% 
PA ~ TLCT + TUT + TIS + TTP + DFWater + Sct + DNPl  244,9 4,6  0,0% 
PA ~ TVi + TLCT + TUT + TIS + TTP + DFWater + Sct + DNPl + KAIPFA  245,0 4,7  0,0% 
PA ~ TUT + TIS + TTP + Sct + KAIPFA  245,1 4,8  0,0% 
PA ~ TLCT + TUT + TIS + TTP + DNPl + KAIPFA  245,2 4,9  0,0% 
PA ~ TLCT + TUT + TIS + TTP + Sct + DNPl  245,3 5,0  0,0% 
PA ~ TVi + TLCT + TUT + TIS + TTP + DFWater + DOcean + Sct + DNPl + KAIPFA  245,9 5,6  0,0% 
 
 
 
 
    Giant‐pouched rat 
Model  AIC ΔAIC
AIC 
weights
PA ~ TVi + Season + LEct5 + TTP + Sct + DNPl + DInd  141,1 0,0  24,1% 
PA ~ Season + LEct5 + TTP + Sct + DNPl + DInd  141,2 0,1  14,6% 
PA ~ TVi + Season + LEct5 + TTP + Sct + DNPl + DNStl + DInd  143,8 2,7  0,0% 
PA ~ TVi + Season + LEct5 + TCS + TTP + Sct + DNPl + DInd  144,4 3,3  0,0% 
PA ~ Season + LEct5 + TTP + Sct + DNPl + DNStl + DInd  144,5 3,4  0,0% 
PA ~ TVi + Season + DEco + LEct5 + TCS + TTP + Sct + DNPl + DNStl + DInd  144,7 3,6  0,0% 
PA ~ TVi + LEct5 + TTP + Sct + DNPl + DInd  144,8 3,7  0,0% 
PA ~ TVi + Season + LEct5 + TTP + DNPl + DInd  145,0 3,9  0,0% 
PA ~ TVi + Season + LEct5 + TCS + TTP + Sct + DNPl + DNStl + DInd  145,2 4,1  0,0% 
PA ~ TVi + Season + DEco + LEct5 + TTP + Sct + DNPl + DNStl + DInd  145,4 4,3  0,0% 
PA ~ LEct5 + TTP + Sct + DNPl + DInd  145,5 4,4  0,0% 
PA ~ TVi + Season + TTP + Sct + DNPl + DInd  145,6 4,5  0,0% 
PA ~ TVi + Season + DEco + LEct5 + TCS + TIS + TTP + DNPl + DNStl + DInd  145,8 4,7  0,0% 
PA ~ TVi + Season + DEco + LEct5 + TCS + TTP + Sct + DNPl + DInd  145,8 4,7  0,0% 
PA ~ Season + TTP + Sct + DNPl + DInd  145,9 4,8  0,0% 
PA ~ Season + LEct5 + TTP + DNPl + DInd  146,0 4,9  0,0% 
PA ~ TVi + Season+ LEct5 + TCS + TIS + TTP + Sct + DNPl + DNStl + DInd  146,0 4,9  0,0% 
PA ~ Season+ LEct5 + TCS + TTP + Sct + DNPl + DNStl + DInd  146,1 5,0  0,0% 
PA ~ TVi + Season+ DEco + LEct5 + TIS + TTP + Sct + DNPl + DNStl + DInd  146,3 5,2  0,0% 
PA ~ TVi + Season+ LEct5 + TTP + DNPl + DNStl + DInd  146,5 5,4  0,0% 
 
